# Supplementary material for: Improved natural melanin production by Aspergillus nidulans after optimization of factors involved in the pigment biosynthesis pathway
Source: Microb Cell Fact. 2022 Dec 30;21:278. doi: 10.1186/s12934-022-02002-0 (PMC9801647; doi:10.1186/s12934-022-02002-0)
Supplement: Supplementary file 1 — Additional file 1. Experimental dataset obtained from Central Composite Design for melanin production by mel1 mutant and the activity of tyrosinase and laccase enzymes. [file 12934_2022_2002_MOESM1_ESM.xlsx]

## Sheet: DOE_raw_dataset
		Raw dataset of the design of experiment
Independent variables						Results
Essay	L-tirosine (mmol.L¹)	Glucose %(v/v)	Glutamic acid (mmol.L¹)	L-DOPA (mmol.L¹)	Copper sulphate (µmol.L¹)	Biomass (mg)	Pigment (mg)	Absorbance (540nm)	Dilution	Abs corr.	[Melanin]	melanin production (mg)	melanin (mg.g¹)
1	1,4 (-1)	0,8 (-1)	3,5 (-1)	1,4 (-1)	7,5 (-1)	731	100	0.565	5	2.825	415.441	41.5441	56.8319
2	3,4 (+1)	0,8 (-1)	3,5 (-1)	1,4 (-1)	7,5 (-1)	691	112	0.493	5	2.465	362.5	40.6	58.7554
3	1,4 (-1)	1,8 (+1)	3,5 (-1)	1,4 (-1)	7,5 (-1)	1323	207	0.337	5	1.685	247.794	51.2934	38.7705
4	3,4 (+1)	1,8 (+1)	3,5 (-1)	1,4 (-1)	7,5 (-1)	1237	203	0.267	5	1.335	196.324	39.8537	32.218
5	1,4 (-1)	0,8 (-1)	7,5 (+1)	1,4 (-1)	7,5 (-1)	683	120	0.377	5	1.885	277.206	33.2647	48.7038
6	3,4 (+1)	0,8 (-1)	7,5 (+1)	1,4 (-1)	7,5 (-1)	742	112	0.541	5	2.705	397.794	44.5529	60.0444
7	1,4 (-1)	1,8 (+1)	7,5 (+1)	1,4 (-1)	7,5 (-1)	1214	166	0.374	5	1.87	275	45.65	37.603
8	3,4 (+1)	1,8 (+1)	7,5 (+1)	1,4 (-1)	7,5 (-1)	1252	250	0.191	5	0.955	140.441	35.1103	28.0434
9	1,4 (-1)	0,8 (-1)	3,5 (-1)	3,4 (+1)	7,5 (-1)	829	179	0.789	5	3.945	580.147	103.846	125.267
10	3,4 (+1)	0,8 (-1)	3,5 (-1)	3,4 (+1)	7,5 (-1)	823	154	0.464	5	2.32	341.176	52.5412	63.841
11	1,4 (-1)	1,8 (+1)	3,5 (-1)	3,4 (+1)	7,5 (-1)	1367	502	0.338	5	1.69	248.529	124.762	91.2668
12	3,4 (+1)	1,8 (+1)	3,5 (-1)	3,4 (+1)	7,5 (-1)	1488	280	0.412	5	2.06	302.941	84.8235	57.0051
13	1,4 (-1)	0,8 (-1)	7,5 (+1)	3,4 (+1)	7,5 (-1)	814	236	0.543	5	2.715	399.265	94.2265	115.757
14	3,4 (+1)	0,8 (-1)	7,5 (+1)	3,4 (+1)	7,5 (-1)	778	249	0.388	5	1.94	285.294	71.0382	91.3088
15	1,4 (-1)	1,8 (+1)	7,5 (+1)	3,4 (+1)	7,5 (-1)	1363	318	0.61	5	3.05	448.529	142.632	104.646
16	3,4 (+1)	1,8 (+1)	7,5 (+1)	3,4 (+1)	7,5 (-1)	1213	307	0.593	5	2.965	436.029	133.861	110.355
17	1,4 (-1)	0,8 (-1)	3,5 (-1)	1,4 (-1)	18 (+1)	704	94	0.468	5	2.34	344.118	32.3471	45.9475
18	3,4 (+1)	0,8 (-1)	3,5 (-1)	1,4 (-1)	18 (+1)	698	142	0.599	5	2.995	440.441	62.5426	89.6026
19	1,4 (-1)	1,8 (+1)	3,5 (-1)	1,4 (-1)	18 (+1)	1239	206	0.309	5	1.545	227.206	46.8044	37.776
20	3,4 (+1)	1,8 (+1)	3,5 (-1)	1,4 (-1)	18 (+1)	1292	182	0.241	5	1.205	177.206	32.2515	24.9624
21	1,4 (-1)	0,8 (-1)	7,5 (+1)	1,4 (-1)	18 (+1)	744	95	0.615	5	3.075	452.206	42.9596	57.7413
22	3,4 (+1)	0,8 (-1)	7,5 (+1)	1,4 (-1)	18 (+1)	715	141	0.372	5	1.86	273.529	38.5676	53.9408
23	1,4 (-1)	1,8 (+1)	7,5 (+1)	1,4 (-1)	18 (+1)	1206	165	0.224	5	1.12	164.706	27.1765	22.5344
24	3,4 (+1)	1,8 (+1)	7,5 (+1)	1,4 (-1)	18 (+1)	1578	305	0.19	5	0.95	139.706	42.6103	27.0027
25	1,4 (-1)	0,8 (-1)	3,5 (-1)	3,4 (+1)	18 (+1)	770	248	0.435	5	2.175	319.853	79.3235	103.018
26	3,4 (+1)	0,8 (-1)	3,5 (-1)	3,4 (+1)	18 (+1)	762	229	0.446	5	2.23	327.941	75.0985	98.5545
27	1,4 (-1)	1,8 (+1)	3,5 (-1)	3,4 (+1)	18 (+1)	1344	544	0.222	5	1.11	163.235	88.8	66.0714
28	3,4 (+1)	1,8 (+1)	3,5 (-1)	3,4 (+1)	18 (+1)	1412	307	0.285	5	1.425	209.559	64.3346	45.5627
29	1,4 (-1)	0,8 (-1)	7,5 (+1)	3,4 (+1)	18 (+1)	711	167	0.41	5	2.05	301.471	50.3456	70.8095
30	3,4 (+1)	0,8 (-1)	7,5 (+1)	3,4 (+1)	18 (+1)	796	185	0.361	5	1.805	265.441	49.1066	61.6917
31	1,4 (-1)	1,8 (+1)	7,5 (+1)	3,4 (+1)	18 (+1)	1257	130	0.445	5	2.225	327.206	42.5368	33.8399
32	3,4 (+1)	1,8 (+1)	7,5 (+1)	3,4 (+1)	18 (+1)	1350	582	0.258	5	1.29	189.706	110.409	81.7843
33	0,02 (-2,38)	1,3 (0)	5,5 (0)	2,4 (0)	12,75 (0)	1082	254	0.488	2	0.976	143.529	36.4565	33.6936
34	4,78 (+2,38)	1,3 (0)	5,5 (0)	2,4 (0)	12,75 (0)	1562	621	0.408	2	0.816	120	74.52	47.7081
35	2,4 (0)	0,11 (-2,38)	5,5 (0)	2,4 (0)	12,75 (0)	416	104	0.429	5	2.145	315.441	32.8059	78.8603
36	2,4 (0)	2,49 (+2,38)	5,5 (0)	2,4 (0)	12,75 (0)	1509	425	0.36	2	0.72	105.882	45	29.8211
37	2,4 (0)	1,3 (0)	0,74 (-2,38)	2,4 (0)	12,75 (0)	1071	194	0.501	2	1.002	147.353	28.5865	26.6914
38	2,4 (0)	1,3 (0)	10,26 (+2,38)	2,4 (0)	12,75 (0)	1329	373	0.629	2	1.258	185	69.005	51.9225
39	2,4 (0)	1,3 (0)	5,5 (0)	0,02 (-2,38)	12,75 (0)	1170	227	0.5	1	0.5	73.5294	16.6912	14.266
40	2,4 (0)	1,3 (0)	5,5 (0)	6,85 (+2,38)	12,75 (0)	1253	530	0.253	5	1.265	186.029	98.5956	78.6876
41	2,4 (0)	1,3 (0)	5,5 (0)	2,4 (0)	0,27 (-2,38)	1332	511	0.468	2	0.936	137.647	70.3376	52.806
42	2,4 (0)	1,3 (0)	5,5 (0)	2,4 (0)	25,23 (+2,38)	1261	336	0.556	2	1.112	163.529	54.9459	43.5733
43	2,4 (0)	1,3 (0)	5,5 (0)	2,4 (0)	12,75 (0)	1215	243	0.48	5	2.4	352.941	85.7647	70.5882
44	2,4 (0)	1,3 (0)	5,5 (0)	2,4 (0)	12,75 (0)	1137	282	0.461	5	2.305	338.971	95.5897	84.0719
45	2,4 (0)	1,3 (0)	5,5 (0)	2,4 (0)	12,75 (0)	1145	252	0.411	5	2.055	302.206	76.1559	66.5117
46	2,4 (0)	1,3 (0)	5,5 (0)	2,4 (0)	12,75 (0)	1078	265	0.442	5	2.21	325	86.125	79.8933

## Sheet: corr.Biomass_vs_Melanin
biomass (mg)	melanin (mg.g¹)
731	56.8319
691	58.7554
1323	38.7705
1237	32.218
683	48.7038
742	60.0444
1214	37.603
1252	28.0434
829	125.267
823	63.841
1367	91.2668
1488	57.0051
814	115.757
778	91.3088
1363	104.646
1213	110.355
704	45.9475
698	89.6026
1239	37.776
1292	24.9624
744	57.7413
715	53.9408
1206	22.5344
1578	27.0027
770	103.018
762	98.5545
1344	66.0714
1412	45.5627
711	70.8095
796	61.6917
1257	33.8399
1350	81.7843
1082	33.6936
1562	47.7081
416	78.8603
1509	29.8211
1071	26.6914
1329	51.9225
1170	14.266
1253	78.6876
1332	52.806
1261	43.5733
1215	70.5882
1137	84.0719
1145	66.5117
1078	79.8933

## Sheet: CCD
X1	X2	X3	X4	X5	melanin (mg.g¹)
-1	-1	-1	-1	-1	56.832
1	-1	-1	-1	-1	58.755
-1	1	-1	-1	-1	38.771
1	1	-1	-1	-1	32.218
-1	-1	1	-1	-1	48.704
1	-1	1	-1	-1	60.044
-1	1	1	-1	-1	37.603
1	1	1	-1	-1	28.043
-1	-1	-1	1	-1	125.267
1	-1	-1	1	-1	63.841
-1	1	-1	1	-1	91.267
1	1	-1	1	-1	57.005
-1	-1	1	1	-1	115.757
1	-1	1	1	-1	91.309
-1	1	1	1	-1	104.646
1	1	1	1	-1	110.355
-1	-1	-1	-1	1	45.948
1	-1	-1	-1	1	89.603
-1	1	-1	-1	1	37.776
1	1	-1	-1	1	24.962
-1	-1	1	-1	1	57.741
1	-1	1	-1	1	53.941
-1	1	1	-1	1	22.534
1	1	1	-1	1	27.003
-1	-1	-1	1	1	103.018
1	-1	-1	1	1	98.555
-1	1	-1	1	1	66.071
1	1	-1	1	1	45.563
-1	-1	1	1	1	70.81
1	-1	1	1	1	61.692
-1	1	1	1	1	33.84
1	1	1	1	1	81.784
-2378	0	0	0	0	33.694
2378	0	0	0	0	47.708
0	-2378	0	0	0	78.86
0	2378	0	0	0	29.821
0	0	-2378	0	0	26.691
0	0	2378	0	0	51.922
0	0	0	-2378	0	14.266
0	0	0	2378	0	78.688
0	0	0	0	-2378	52.806
0	0	0	0	2378	43.573
0	0	0	0	0	70.588
0	0	0	0	0	84.072
0	0	0	0	0	66.512
0	0	0	0	0	79.893

## Sheet: Validation_raw_dataset
		Validation experiment
	Biomass (mg)	Pigment (mg)	Absorbance (540nm)	Dilution	Abs corr.	[Melanin]	melanin production (mg)	melanin (mg.g¹)
Optimized_1	1525	1026	0.69	2	1.38	202.941	208.218	136.536
Optimized_2	1320	850	0.85	2	1.7	250	212.5	160.985
Optimized_3	1441	955	0.707	2	1.414	207.941	198.584	137.81
Control_1	605	121	0.613	1	0.613	90.1471	10.9078	18.0294
Control_2	692	198	0.573	1	0.573	84.2647	16.6844	24.1104
Control_3	658	135	0.561	1	0.561	82.5	11.1375	16.9263

## Sheet: Validation_experiment
treatments	melanin (mg.g¹)
control	18.0294
control	24.1104
control	16.9263
predicted	143.02
predicted	143.02
predicted	143.02
optimized	136.536
optimized	160.985
optimized	137.81

## Sheet: Tyrosinase_activity
treatment	enzyme activity
Control	0.2912
Control	0.3955
Control	0.3568
Optimized	4.6569
Optimized	5.6589
Optimized	5.0298

## Sheet: Laccase_activity
treatment	enzyme activity
Control	0.411
Control	0.368
Control	0.391
Optimized	0.729
Optimized	0.712
Optimized	0.644
